# Supplementary material for: Detecting deterrence from patrol data
Source: Conserv Biol. 2018 Nov 28;33(3):665–75. doi: 10.1111/cobi.13222 (PMC7379181; doi:10.1111/cobi.13222)
Supplement: Supplementary file 2 — Supporting Information [file COBI-33-665-s002.R]

# Generates data and figures in the format of fig.1.

rm(list=ls())


theMW<-c(T,F)

small<-T

makepdf<-T     # If you make this FALSE and try to just output data, graph error may stop the run
writedata<-T

for (mwmw in 1:2){
MW<-theMW[mwmw] # If true, we use a moving window of effort, instead of effort(t-1)

SENS<-F # for sensitivity analysis

qq1<-0.1 # this is the detection rate
max.pick.up<-0.06 # here add the max proportion of all snares in PA that will be found per timestep (i.e. at maximum effort).  It'll be a few percent.
Type2.scaler<-((log(1-max.pick.up))/(log((1-qq1))))/80 # was 0.381 - i.e. epsilon in the V6 paper draft.  Now we just work backwards from the harvest eq to get the right (arbitrary)
                                                                # max value for effort.

homedir<-"Q:/"
alleffprofiles<-as.data.frame(read.csv(paste(homedir,"AbABM/Write-ups/Figs and tables/alleffprofiles.csv",sep=""),header=T))

maxeff<-max(c(alleffprofiles$SMALL_DEC,alleffprofiles$SMALL_INC,alleffprofiles$SMALL_FLAT))*Type2.scaler
drop.req<-0.2
betaval<--drop.req/maxeff # This controls how much deterrence you get at max effort.
                         # betaval=drop.required/maxeffort.  We use drop.required of -0.2 (i.e. max deterrence is 20%)
gammaval<-0.5

SensBeta<-0.9
SensGamma<-1
if (SENS){
betaval<-betaval*SensBeta
gammaval<-gammaval*SensGamma
}

NEWPLOTS<-T
STOCHASTIC<-F
standev<-0.001 # only for use in stochastic models (not default)
PERSISTENCE<-F  # TRUE is 'normal'; if it's FALSE, it means that snares are removed by hunters
                # at the end of each time-step, so whilst the harvest changes, the pop stays constant.

mwidth<-5 # size of the moving window

SDlevel<-1-gammaval # extent of snare decline
SIlevel<-1+gammaval


rsqouts<-as.data.frame(matrix(rep(0,32),nrow=16))
names(rsqouts)<-c("Basic","Change")
rsqouts$Exo<-rep(c(rep("NoCh",2),rep("Incr",2),rep("Decr",2),rep("Seas",2)),2)
rsqouts$Ideal<-numeric(16)
row.names(rsqouts)<-c("NoDetNoCh_r2","DetNoCh_r2","NoDetIncr_r2","DetIncr_r2","NoDetDecr_r2","DetDecr_r2","NoDetSeas_r2","DetSeas_r2",
                      "NoDetNoCh_slope","DetNoCh_slope","NoDetIncr_slope","DetIncr_slope","NoDetDecr_slope","DetDecr_slope","NoDetSeas_slope","DetSeas_slope")
ER<-c("SMALL","MED","LARGE")

addsquare<-c(0)
for (gg in 1:3){ #~~~~~~~~~~~~~~~~~~~~~~~~~~~~~~~~~~~~~~~~~~~~~~~~~~~~~~~~~~~~~~~~~~ START of effort profile loop
for (ee in c(1:3)){ #~~~~~~~~~~~~~~~~~~~~~~~~~~~~~~~~~~~~~~~~~~~~~~~~~~~~~~~~~~~~~~~ START of extent of effort variation loop


effortrange<-ER[ee]
detlevel<-0.5

EP<-c("INCREASING","DECREASING","FLAT")
effortprofile<-EP[gg]
if(gg==1){addsquare<-c(4,5,7)}
if(gg==2){addsquare<-c(3,6,8)}
if(gg==3){addsquare<-c(4,6,8)}

NOISY<-F # This changes the LARGE, RANDOM profile into a noisy increase.  Only
         # works with LARGE, RANDOM, obviously...
DDcode<-0
MWcode<-0
pers<-0
# DD switch
DD<-F
DDbed<-0#100
nonDDbed<-0

# Number of hunters
H<-1
# Carrying capacity
K<-100
# Baseline reproductive rate
rb<-1
# Rates for the 5 popns (gets changed each time-step)
r1<-rb
# Maximum reproductive rate
rmax<-rb*2
# Time to run (500 is more than enough - it reaches eqm after about 50, unless harvest is high enough to crash it)
if (DD==T){bed<-DDbed}else{bed<-nonDDbed}
#
tsteps<-80+bed
# Individual survival per timestep
surv<-1.02-rb
# beta value
betam<-1
effscaler<-1
effortval<-0

# Set of Effort values
if (effortrange=="SMALL"){
effort<-alleffprofiles$SMALL_FLAT
}#
if (effortrange=="MED"){
effort<-alleffprofiles$MED_FLAT
}#
if (effortrange=="LARGE"){
effort<-alleffprofiles$LARGE_FLAT
}

lower<--12.5
upper<-12.5

if (effortprofile=="INCREASING"){
theline<-seq(lower,upper,(upper-lower)/79)
effort<-effort+theline
}

if (effortprofile=="DECREASING"){
theline<-rev(seq(lower,upper,(upper-lower)/79))
effort<-effort+theline
}

# Snare decline profiles
SDec<-rev(seq(SDlevel,1,((1-SDlevel)/(tsteps-1))))
SInc<-seq(1,SIlevel,((SIlevel-1)/(tsteps-1)))
Ssine<-((sin(c(1:80)/12.75))/(1/(gammaval/2)))+1


# Collating pop slope data
popslope<-matrix(rep(0,(4*8)),ncol=4)

# Collating CPUE slope data
CPUEslope<-matrix(rep(0,(4*8)),ncol=4)

if (DD){DDcode<-"DD"}else{DDcode<-"NoDD"}
if (MW){MWcode<-paste("MW",mwidth,sep="")}else{MWcode<-"(t-1)"}
if (PERSISTENCE){pers<-"PERSISTENCE"}else{pers<-"NON-PERSIST"}

if (makepdf){

if (NEWPLOTS){
if (SENS){
pdf(paste(homedir,"AbABM/Write-ups/Figs and tables/Process plots/V7/Matrix plots/SENSITIVITY/SensBeta=",SensBeta,"_SensGamma=",SensGamma,"_",MWcode,"-",DDcode,"-",effortrange,"_",effortprofile,".pdf",sep=""),height=12,width=12)
}else{
if(small){pdf(paste(homedir,"AbABM/Write-ups/Figs and tables/Process plots/V7/Matrix plots/New matrix/Seasonal/NEWER",MWcode,"-",DDcode,"-",effortrange,"_",effortprofile,"_max.pick-up=",max.pick.up,"_small.pdf",sep=""),height=9,width=8)
}else{
pdf(paste(homedir,"AbABM/Write-ups/Figs and tables/Process plots/V7/Matrix plots/New matrix/",MWcode,"-",DDcode,"-",effortrange,"_",effortprofile,"_max.pick-up=",max.pick.up,"_small.pdf",sep=""),height=12,width=12)
}
}
}
}

rows<-c(5,5)
if(small){mars<-c(6,3,4.5,1)}else{mars<-c(10,4,7,1)}
omas<-c(4,2,0,0)

if (NEWPLOTS){
if(small){topmar<-5
botmar<-1
}else{
topmar<-5
botmar<-3
}
par(mfrow=rows,mar=mars,oma=omas,xpd=F,bty="l")    # This gets over-ruled
}

if(small){
plotlabcex<-0.8
plotaxiscex<-1
}else{
plotlabcex<-1.3
plotaxiscex<-1.4
}
if (NEWPLOTS){
par(mar=c(1,2,4,1),xpd=F,bty="l")
plot(c(2:(tsteps-bed)),effort[c((bed+2):tsteps)]*Type2.scaler,type="l",las=1,col="grey",lwd=3,ylim=c(0,(80*Type2.scaler)),xlab="",ylab="",cex.axis=plotaxiscex)
mtext("Effort",2,line=2.5,cex=plotlabcex)
mtext("Time",1,line=2.5,cex=plotlabcex)
plot(1,type="n",axes=F,xlab="",ylab="")
plot(1,type="n",axes=F,xlab="",ylab="")
plot(1,type="n",axes=F,xlab="",ylab="")
plot(1,type="n",axes=F,xlab="",ylab="")
par(mar=mars,bty="l")
}

for (j in 1:8){ #~~~~~~~~~~~~~~~~~~~~~~~~~~~~~~~~~~~~~~#~#~#~#~~#~#~#~#~#~#~#~#~#~#~#~#~#~#~#~#~#~#~#~ Start of j-loop
# Popn vectors
N1<-rep(0,tsteps)->N1Track

N1[1]<-rb*H->N1Track[1]

# Keeping track of changes in reproductive rate
r1Track<-rep(0,tsteps)

if (j %in% c(1,2)){
r1Track[1]<-rb
}else{
r1Track<-rb*(1+(betaval*effort[1]))
}


# Keeping track of harvest
h1<-0
h1<-(1-((1-qq1)^(effort[1]*Type2.scaler)))*(N1[1]^betam)

# add a block for when you test higher values of effortscaler
if (h1>N1[1]){h1<-N1[1]}

h1Track<-c(h1,rep(0,tsteps-1))

CPUE1Track<-rep(0,tsteps)

CPUE1Track[1]<-h1/(effort[1]*Type2.scaler)

# Keeping track of detection rate
qq1Track<-rep(0,tsteps)

# Keeping track of deterrence
d1<-0

d1Track<-c(d1,rep(0,tsteps-1))

# Modelling loop
for (i in 2:tsteps){ #~~~~~~~~~~~~~~~~~~~~~~~~~~~~~~~~~~~~~~~~~~ Start of i-loop
# Find r

if (j %in% c(1,2)){ #~~~~~~~~ Start of if (j in c(1,2)) - i.e. no exog. ch.
if (DD==T){
r1<-rb*(K/N1[i-1])
}else{
if (STOCHASTIC){
r1<-rnorm(1,rb,standev)#rb*(K/N1[i-1])
}else{r1<-rb}
}
# limit it to rmax
if(r1>rmax){r1<-rmax}
} #~~~~~~~~~~~~~~~~~~~~~~~~~~~~ End of if (j in c(1,2)) - i.e. no exog. ch.

if (j %in% c(3,4)){ #~~~~~~~~~ Start of if (j in c(3,4)) - i.e. exog. incr.
if (STOCHASTIC){
r1<-rnorm(1,(rb*SInc[i]),standev)#rb*(K/N1[i-1])
}else{r1<-(rb*SInc[i])}
} #~~~~~~~~~~~~~~~~~~~~~~~~~~~~~ End of if (j in c(3,4)) - i.e. exog. incr.


if (j %in% c(5,6)){ #~~~~~~~~~ Start of if (j in c(5,6)) - i.e. exog. decl.
if (STOCHASTIC){
r1<-rnorm(1,(rb*SDec[i]),standev)#rb*(K/N1[i-1])
}else{r1<-(rb*SDec[i])}
} #~~~~~~~~~~~~~~~~~~~~~~~~~~~~~ End of if (j in c(5,6)) - i.e. exog. decl.

if (j %in% c(7,8)){ #~~~~~~~~~ Start of if (j in c(5,6)) - i.e. exog. decl.
if (STOCHASTIC){
r1<-rnorm(1,(rb*Ssine[i]),standev)#rb*(K/N1[i-1])
}else{r1<-(rb*Ssine[i])}
} #~~~~~~~~~~~~~~~~~~~~~~~~~~~~~ End of if (j in c(5,6)) - i.e. exog. decl.

effortval<-effort[i-1]*Type2.scaler

if (j %in% c(2,4,6,8)){ #~~~~~~~~~ Start of if (j in c(2,4,6)) - i.e. deterr.
r1<-r1*(1+(betaval*effortval))
}else{
r1<-r1
} #~~~~~~~~~~~~~~~~~~~~~~~~~~~~~~~ End of if (j in c(2,4,6)) - i.e. deterr.

# Calculate popn size

if (PERSISTENCE){
N1[i]<-(N1[i-1]*surv) + (H*r1)
}else{
N1[i]<-H*r1
}
if (N1[i]<0){N1[i]<-0}

# Update tracking vectors
r1Track[i]<-r1
# Calculate harvest rate
qq1<-0.1

#
# Calculate harvest
h1<-(1-((1-qq1)^(effort[i]*Type2.scaler)))*(N1[i]^betam)

if (N1[i]==0){h1<-0}

# Update detection rate vectors
qq1Track[i]<-qq1
# Update harvest vectors
h1Track[i]<-h1

N1Track[i]<-N1[i]
# Update post-havest popn
#if (PERSISTENCE){
if (h1>N1[i]){print(paste("Nope - harvest too high, loop",i,", j=",j,"_ee=",ee,"_gg=",gg,sep=""))}
N1[i]<-N1[i]-h1
#}
if (N1[i]<0){N1[i]<-0}
CPUE1Track[i]<-h1/(effort[i]*Type2.scaler)
if(effort[i]==0){
CPUE1Track[i]<-0
}


d1Track[i]<-N1[i-1]-N1[i]-h1 # i.e. what level of popn drop is not accounted for by harvest

} #~~~~~~~~~~~~~~~~~~~~~~~~~~~~~~~~~~~~~~~~~~~~~~~~~~~~~~~~~~~~~~~ End of i-loop


efforttoplot<-rep(0,length(effort))
for (i in 1:length(effort)){
if(MW){
if(i>=mwidth+1){
efforttoplot[i]<-mean(effort[(i-(mwidth-1)):i])
}else{
efforttoplot[i]<-mean(effort[1:(i-1)])
}
}else{
efforttoplot[i]<-effort[i]
}
}

efforttoplot<-efforttoplot*Type2.scaler


icex=1
#~~~~~~~~~~~~~~~~~~~~~~~~~~~~~~~~~~~~~~~~~~~~~~~~~~~~~~~~~~~~~~~~~~~~~~~~~~~~~~#
#~~~~~~~~~~~~~~~~~~~~~~~~~~~~~~~~~~~~~~~~~~~~~~~~~~~~~~~~~~~~~~~~~~~~~~~~~~~~~~#
#~~~~~~~~~~~~~~~~~~~~~~~~~ DATA FOR PLOTTING ~~~~~~~~~~~~~~~~~~~~~~~~~~~~~~~~~~#
#~~~~~~~~~~~~~~~~~~~~~~~~~~~~~~~~~~~~~~~~~~~~~~~~~~~~~~~~~~~~~~~~~~~~~~~~~~~~~~#
#~~~~~~~~~~~~~~~~~~~~~~~~~~~~~~~~~~~~~~~~~~~~~~~~~~~~~~~~~~~~~~~~~~~~~~~~~~~~~~#
theletters<-c("(a)","(b)","(c)","(d)","(e)","(f)","(g)","(h)","(i)","(j)","(k)","(l)","(m)","(n)","(o)","(p)")
#~~~~~~~~~~~~~ For the "No deterrence" plots ~~~~~~~~~~~~~~#
thex<-efforttoplot[c((bed+1):tsteps-1)]
they<-CPUE1Track[c((bed+2):tsteps)]
#~~~~~~~~~~~~~~~~~~~~~~~~~~~~~~~~~~~~~~~~~~~~~~~~~~~~~~~~~#
#~~~~~~~~~~~~~~~~For the "Deterrence" plots ~~~~~~~~~~~~~~#
CPUEt.1_1<-c(0,CPUE1Track[-length(CPUE1Track)])
#CPUEchange<-round((CPUE1Track-CPUEt.1_1),7)
CPUEchange<-CPUE1Track-CPUEt.1_1
effortt.1<-c(0,efforttoplot[-length(efforttoplot)])
effortt.2<-c(0,effortt.1[-length(effortt.1)])
CPUEROC<-CPUE1Track/CPUEt.1_1
thex2<-0->they2
thex2<-effortt.1[c((bed+4):tsteps)]-effortt.2[c((bed+4):tsteps)]
they2<-CPUEchange[c((bed+4):tsteps)]
#~~~~~~~~~~~~~~~~~~~~~~~~~~~~~~~~~~~~~~~~~~~~~~~~~~~~~~~~#

assign(paste(theletters[(j*2)-1],"x",sep=""),thex)  # BASIC series
assign(paste(theletters[(j*2)-1],"y",sep=""),they)  # BASIC series

assign(paste(theletters[(j*2)],"x",sep=""),thex2)  # DIFFERENCED series
assign(paste(theletters[(j*2)],"y",sep=""),they2)  # DIFFERENCED series

# BASIC PLOT of the pair
# Calculate the 'correct' slope and intercept
# General formulae from Appendix S2
icept<-((1-((1-qq1)^0.000001))*rb*((betaval*0.000001) + 1)*H)/0.000001
slope<-((((1-((1-qq1)^0.05))*rb*((betaval*0.05) + 1)*H)/0.05)-
        (((1-((1-qq1)^0.000001))*rb*((betaval*0.000001) + 1)*H)/0.000001))/0.05
if (j %in% c(1,3,5,7)){slope<-0}
assign(paste(theletters[(j*2)-1],"iceptBasic",sep=""),icept)  # BASIC series
assign(paste(theletters[(j*2)-1],"slopeBasic",sep=""),slope)  # BASIC series

# DIFFERENCED PLOT of the pair

# Calculate the 'correct' slope and intercept
# General formulae from Appendix S2
icept<-0 # This is always zero for differenced plots - no change in effort, no change in CPUE
slope<-((((1-((1-qq1)^0.05))*rb*((betaval*0.05) + 1)*H)/0.05)-
        (((1-((1-qq1)^0.000001))*rb*((betaval*0.000001) + 1)*H)/0.000001))/0.05
if (j %in% c(1,3,5,7)){slope<-0}
assign(paste(theletters[(j*2)],"iceptDiff",sep=""),icept)  # DIFFERENCED series
assign(paste(theletters[(j*2)],"slopeDiff",sep=""),slope)  # DIFFERENCED series

#~~~~~~~~~~~~~~~~~~~~~~~~~~~~~~~~~~~~~~~~~~~~~~~~~~~~~~~~~~~~~~~~~~~~~~~~~~~~~~#
#~~~~~~~~~~~~~~~~~~~~~~~~~~~~~~~~~~~~~~~~~~~~~~~~~~~~~~~~~~~~~~~~~~~~~~~~~~~~~~#
#~~~~~~~~~~~~~~~~~~~~~~~~~~~ DATA FOR OUTPUTS ~~~~~~~~~~~~~~~~~~~~~~~~~~~~~~~~~#
#~~~~~~~~~~~~~~~~~~~~~~~~~~~~~~~~~~~~~~~~~~~~~~~~~~~~~~~~~~~~~~~~~~~~~~~~~~~~~~#
#~~~~~~~~~~~~~~~~~~~~~~~~~~~~~~~~~~~~~~~~~~~~~~~~~~~~~~~~~~~~~~~~~~~~~~~~~~~~~~#

ceep1<-CPUE1Track[c((bed+2):tsteps)]
eff1<-efforttoplot[c((bed+1):tsteps-1)]
ceep2<-CPUEchange[c((bed+4):tsteps)]
eff2<-(effortt.1[c((bed+4):tsteps)]-effortt.2[c((bed+4):tsteps)])

m1<-lm(ceep1~eff1)
m2<-lm(ceep2~eff2)
rsqouts[j,1]<-round(as.numeric(summary(m1)[8]),7) #r2 basic
rsqouts[j,2]<-round(as.numeric(summary(m2)[8]),7) #r2 change
rsqouts[j+8,1]<-round(as.numeric(summary(m1)[4][[1]][2,1]),7) #slope basic
rsqouts[j+8,2]<-round(as.numeric(summary(m2)[4][[1]][2,1]),7) #slope change
rsqouts$Ideal[j+8]<-slope

fit1<-summary(m1)[4][[1]][1]+(eff1*as.numeric(summary(m1)[4][[1]][2]))
fit2<-summary(m2)[4][[1]][1]+(eff2*as.numeric(summary(m2)[4][[1]][2]))

SStot1<-sum((ceep1-mean(ceep1))^2)
SSres1<-round(sum((ceep1-fit1)^2),6)
rs1<-1-(SSres1/SStot1)
SStot2<-sum((ceep2-mean(ceep2))^2)
SSres2<-round(sum((ceep2-fit2)^2),6)
rs2<-1-(SSres2/SStot2)
if(SSres1==0 & SStot1==0){rs1<-1}
if(SSres2==0 & SStot2==0){rs2<-1}
rsqouts$Ideal[j]<-9999


ceep1<-0->ceep2
eff1<-0->eff2
} #~~~~~~~~~~~~~~~~~~~~~~~~~~~~~~~~~~~~~~~~~~~~~~~~~~~~~~~~~~~~~~~~~~ End of FIRST j-loop

for (j in 1:8){ #~~~~~~~~~~~~~~~~~~~~~~~~~~~~#~#~#~#~#~#~#~#~#~#~#~#~#~#~ Start of SECOND j-loop

#~~~~~~~~~~~~~~~~~~~~~~~~~~~~~~~~~~~~~~~~~~~~~~~~~~~~~~~~~~~~~~~~~~~~~~~~~~~~~~#
#~~~~~~~~~~~~~~~~~~~~~~~~~~~~~~~~~~~~~~~~~~~~~~~~~~~~~~~~~~~~~~~~~~~~~~~~~~~~~~#
#~~~~~~~~~~~~~~~~~~~~~~~~~~~~~~~~ PLOTS ~~~~~~~~~~~~~~~~~~~~~~~~~~~~~~~~~~~~~~~#
#~~~~~~~~~~~~~~~~~~~~~~~~~~~~~~~~~~~~~~~~~~~~~~~~~~~~~~~~~~~~~~~~~~~~~~~~~~~~~~#
#~~~~~~~~~~~~~~~~~~~~~~~~~~~~~~~~~~~~~~~~~~~~~~~~~~~~~~~~~~~~~~~~~~~~~~~~~~~~~~#
#theletters<-c("(a)","(b)","(c)","(d)","(e)","(f)","(g)","(h)","(i)","(j)","(k)","(l)")

if(small){
letterscex<-1.1
matcex<-1.2
BASICcex<-0.9
}else{
letterscex<-1.6
matcex<-1.8
BASICcex<-1.5
}
DIFF<-F
if (DIFF){
cullers<-c("blue","red","blue","red")
shapes<-c(19,19,4,4)
}else{
cullers<-rep("black",8)
shapes<-c(19,19,4,4)
}

if(small){psize<-2}else{psize<-3}

linecol<-"lightblue"#rainbow(50)[27]

if (j %in% c(1,3,5,7)){
plot(1, type="n", axes=F, xlab="", ylab="")
}

if (j==1){
mtext("No          ",1,line=-1,cex=matcex*0.9)
mtext("exogenous           ",1,line=1,cex=matcex*0.9)
mtext("change          ",1,line=3,cex=matcex*0.9)
}
if (j==3){
mtext("Exogenous           ",1,line=-6,cex=matcex*0.9)
mtext("activity          ",1,line=-4,cex=matcex*0.9)
mtext("increase           ",1,line=-2,cex=matcex*0.9)
}
if (j==5){
mtext("Exogenous           ",1,line=-6,cex=matcex*0.9)
mtext("activity          ",1,line=-4,cex=matcex*0.9)
mtext("decrease           ",1,line=-2,cex=matcex*0.9)
}

if (j==7){
mtext("Seasonal           ",1,line=-6,cex=matcex*0.9)
mtext("activity          ",1,line=-4,cex=matcex*0.9)
mtext("change           ",1,line=-2,cex=matcex*0.9)
}


if(small){par(mar=c(botmar,3.5,topmar,1.5))
}else{par(mar=c(botmar,6,topmar,1))}

#~~~~~~~~~~~~~~~~~~~~~~~~~~~~~~~~~~~~~~~~~~~~~~~~~~~~~~~~#
#~~~~~~~~~~~~ Get correct y-axis range ~~~~~~~~~~~~~~~~~~#
# Basic
ymax<-0
ymin<-0

if (j %in% c(1,3,5,7)){
ymax<-max(get(paste(theletters[(j*2)-1],"y",sep="")),get(paste(theletters[(j*2)+1],"y",sep="")))*1.05
ymin<-min(get(paste(theletters[(j*2)-1],"y",sep="")),get(paste(theletters[(j*2)+1],"y",sep="")))*0.95
}else{
ymax<-max(get(paste(theletters[(j*2)-1],"y",sep="")),get(paste(theletters[(j*2)-3],"y",sep="")))*1.05
ymin<-min(get(paste(theletters[(j*2)-1],"y",sep="")),get(paste(theletters[(j*2)-3],"y",sep="")))*0.95
}


thex<-0->they
slope<-0->icept
thex<-get(paste(theletters[(j*2)-1],"x",sep=""))
they<-get(paste(theletters[(j*2)-1],"y",sep=""))
slope<-get(paste(theletters[(j*2)-1],"slopeBasic",sep=""))
icept<-get(paste(theletters[(j*2)-1],"iceptBasic",sep=""))

plot(thex,((thex*slope)+icept),type="p",las=1,bty="l",pch=19,ylim=c(ymin,ymax),col=linecol,cex=5,xlab="",ylab="",cex.axis=plotaxiscex)
points(thex,((thex*slope)+icept),type="p",bty="l",pch=19,ylim=c(ymin,ymax),col=linecol,cex=5,xlab="",ylab="",cex.axis=plotaxiscex)
points(thex,they,pch=21,col="black",bg="white",cex=psize,lwd=1.3)
# Extra below just to get the axes on top of the points #
par(new=T)
plot(thex,((thex*slope)+icept),type="n",ylim=c(ymin,ymax),xlab="",ylab="",xaxt='n',yaxt='n')

mtext("CPUE",2,line=3.5,cex=plotlabcex)
mtext(substitute(paste("Effort (",italic("t"),"-1)",sep="")),1,line=2.2,cex=plotlabcex)
if (j %in% c(1,2)){
mtext("'BASIC'",3,line=5,cex=BASICcex)}

if (j==1){
mtext("                              No deterrence",3,line=12,cex=matcex)
}
if (j==2){
mtext("                          Deterrence",3,line=12,cex=matcex)
}
mtext(theletters[(j*2)-1],3,line=0.2,cex=letterscex)

if(small){par(mar=c(botmar,3.5,topmar,1.5))}else{par(mar=c(botmar,4,topmar,3))}


# DIFFERENCED PLOT of the pair

#~~~~~~~~~~~~~~~~~~~~~~~~~~~~~~~~~~~~~~~~~~~~~~~~~~~~~~~~#
#~~~~~~~~~~~~~ Get correct y-axis range ~~~~~~~~~~~~~~~~~#
# Diff
ymax<-0
ymin<-0
if (j %in% c(1,3,5,7)){
ymax<-max(0,get(paste(theletters[(j*2)],"y",sep="")),get(paste(theletters[(j*2)+2],"y",sep="")))
ymin<-min(0,get(paste(theletters[(j*2)],"y",sep="")),get(paste(theletters[(j*2)+2],"y",sep="")))
}else{
ymax<-max(0,get(paste(theletters[(j*2)],"y",sep="")),get(paste(theletters[(j*2)-2],"y",sep="")))
ymin<-min(0,get(paste(theletters[(j*2)],"y",sep="")),get(paste(theletters[(j*2)-2],"y",sep="")))
}

if (j %in% c(1,3,5,7)){
ymax<-max(get(paste(theletters[(j*2)],"y",sep="")),get(paste(theletters[(j*2)+2],"y",sep="")))*1.05
ymin<-min(get(paste(theletters[(j*2)],"y",sep="")),get(paste(theletters[(j*2)+2],"y",sep="")))*0.95
}else{
ymax<-max(get(paste(theletters[(j*2)],"y",sep="")),get(paste(theletters[(j*2)-2],"y",sep="")))*1.05
ymin<-min(get(paste(theletters[(j*2)],"y",sep="")),get(paste(theletters[(j*2)-2],"y",sep="")))*0.95
}


thex<-0->they
slope<-0->icept
thex2<-get(paste(theletters[(j*2)],"x",sep=""))
they2<-get(paste(theletters[(j*2)],"y",sep=""))
slope<-get(paste(theletters[(j*2)],"slopeDiff",sep=""))
icept<-get(paste(theletters[(j*2)],"iceptDiff",sep=""))

plot(thex2,((thex2*slope)+icept),type="p",las=1,pch=19,col=linecol,ylim=c(ymin,ymax),cex=5,bty="l",xlab="",ylab="",cex.axis=plotaxiscex)
points(thex2,they2,pch=21,col="mediumblue",bg="white",cex=psize,lwd=1.3)
# Extra below just to get the axes on top of the points #
par(new=T)
plot(thex2,((thex2*slope)+icept),type="n",ylim=c(ymin,ymax),xlab="",ylab="",xaxt='n',yaxt='n')

mtext("Diff. CPUE",2,line=3.5,cex=plotlabcex)
mtext(substitute(paste("Diff. Effort (",italic("t"),"-1)",sep="")),1,line=2.2,cex=plotlabcex)
if (j %in% c(1,2)){
mtext("'DIFFERENCED'",3,line=5,cex=BASICcex)}
#mtext(paste("                       ",theletters[(j*2)],sep=""),3,line=-2,cex=1.2)
mtext(theletters[(j*2)],3,line=0.2,cex=letterscex)
ceep1<-CPUE1Track[c((bed+2):tsteps)]
eff1<-efforttoplot[c((bed+1):tsteps-1)]
ceep2<-CPUEchange[c((bed+4):tsteps)]
eff2<-(effortt.1[c((bed+4):tsteps)]-effortt.2[c((bed+4):tsteps)])


} #~~~~~~~~~~~~~~~~~~~~~~~~~~~~~~~~~~~~~~~~~~~~~~~~~~~~~~~~~~~~~~~ End of SECOND j-loop

if (makepdf){
dev.off()}

#gg effort profile loop
# ee extent of effort variation loop
if (writedata){
write.csv(rsqouts,paste(homedir,"AbABM/Write-ups/Figs and tables/Process plots/V7/Matrix plots/New matrix/Seasonal/Delta/NEW_V7-Dataouts_",MWcode,"_",effortrange,"_",effortprofile,"_max.pick-up=",max.pick.up,".csv",sep=""))

if (SENS){
write.csv(rsqouts,paste(homedir,"AbABM/Write-ups/Figs and tables/Process plots/V7/Matrix plots/SENSITIVITY/Seasonal/SensBeta=",SensBeta,"_SensGamma=",SensGamma,"_V7-Dataouts_",MWcode,"_",effortrange,"_",effortprofile,".csv",sep=""))
}

}
} #~~~~~~~~~~~~~~~~~~~~~~~~~~~~~~~~~~~~~~~~~~~~~~~~~~~~~~~~~~~~~~ End of ee loop
} #~~~~~~~~~~~~~~~~~~~~~~~~~~~~~~~~~~~~~~~~~~~~~~~~~~~~~~~~~~~~~~ End of gg loop
} #~~~~~~~~~~~~~~~~~~~~~~~~~~~~~~~~~~~~~~~~~~~~~~~~~~~~~~~~~~~~ End of mwmw loop


####################################################################################################################################################################################
####################################################################################################################################################################################
####################################################################################################################################################################################
####################################################################################################################################################################################
####################################################################################################################################################################################


# Code for figure 2


rm(list=ls())
library(colorspace)
thegreen<-diverge_hcl(250,h=c(130,80),c=100,l=c(70,90))[1]

SENS<-F    # default

ampcode<-0
NORMAL<-T   # default
MED<-F     # If you want this T, Normal needs to be F
if (MED){ampcode<-"MED"}

max.pick.up<-0.06      # This is the delta value

SensBeta<-1            # For use in
SensGamma<-0.9         # sensitivity

# Read data
homedir<-"Q:/"
setwd(homedir)

MWcode<-0

makepdf<-T

EP<-c("FLAT","INCREASING","DECREASING")

types<-c("(t-1)","MW5")

for (tt in 1:2){

PT<-types[tt]
MWcode<-PT
for (gg in 1:3){
effortprofile<-EP[gg]

if (SENS){
dat<-read.csv(paste("AbABM/Write-ups/Figs and tables/Process plots/V7/Matrix plots/SENSITIVITY/Seasonal/SensBeta=",SensBeta,"_SensGamma=",SensGamma,"_V7-Dataouts_",PT,"_SMALL_",effortprofile,".csv",sep=""))
}else{
if (NORMAL){
dat<-read.csv(paste("AbABM/Write-ups/Figs and tables/Process plots/V7/Matrix plots/New matrix/Seasonal/Delta/NEW_V7-Dataouts_",PT,"_SMALL_",effortprofile,"_max.pick-up=",max.pick.up,".csv",sep=""),header=T)
}else{
dat<-read.csv(paste("AbABM/Write-ups/Figs and tables/Process plots/V7/Matrix plots/New matrix/Seasonal/NEW_V7-Dataouts_",PT,"_",ampcode,"_",effortprofile,"_max.pick-up=",max.pick.up,".csv",sep=""),header=T)
}}
dat2<-rbind(dat[1,],dat[7,],dat[2,],dat[8,],dat[3,],dat[9,],dat[4,],dat[10,],dat[5,],dat[11,],dat[6,],dat[12,])
dat2$Type<-types[tt]
assign(paste("Dat_",effortprofile,sep=""),dat2)
}
assign(paste("alldat",tt,sep="_"),rbind(Dat_FLAT,Dat_INCREASING,Dat_DECREASING))
}

alldat<-rbind(alldat_1,alldat_2)
alldat$Change<-ifelse(is.na(alldat$Change)==T,1,alldat$Change)
alldat$DN<-ifelse(substr(alldat$X,1,1)=="D",2,0)
alldat$DNname<-ifelse(substr(alldat$X,1,1)=="D","Det","NoDet")
# Figure

# Split up data
datr2<-alldat[which(substr(alldat$X,nchar(as.character(alldat$X))-1,nchar(as.character(alldat$X)))=="r2"),]
datslope<-alldat[which(substr(alldat$X,nchar(as.character(alldat$X))-1,nchar(as.character(alldat$X)))=="pe"),]

t1datr2<-datr2[which(datr2$Type=="(t-1)"),]
MWdatr2<-datr2[which(datr2$Type=="MW5"),]

t1datslope<-datslope[which(datslope$Type=="(t-1)"),]
MWdatslope<-datslope[which(datslope$Type=="MW5"),]

# Four-panel plot
if (makepdf){
if (SENS){
pdf(paste("AbABM/Write-ups/Figs and tables/Process plots/V7/Matrix plots/SENSITIVITY/Figures/SEASONAL-SensBeta=",SensBeta,"_SensGamma=",SensGamma,"_BoxPlots_",effortprofile,"_small.pdf",sep=""),height=5,width=4.5)
}else{
if (NORMAL){
pdf(paste("AbABM/Write-ups/Figs and tables/NEWER_V7-SEASONAL-MatrixBoxPlots_max.pick-up=",max.pick.up,"_small.pdf",sep=""),height=5,width=4.5)
}else{
pdf(paste("AbABM/Write-ups/Figs and tables/V7-SEASONAL-MatrixBoxPlots_max.pick-up=",max.pick.up,"_Amplitude=",ampcode,"_small.pdf",sep=""),height=5,width=4.5)
}
}
}
par(mfrow=c(2,2),mar=c(4,4,3,1),oma=c(2,1,1,1),xpd=F)
psize<-1.5
axispointsize<-1
mlabsize<-1
titlesize<-1.2
jval<-0.6


#~~~~~~~~~~~~~~~~~~~~~~~~~~ 1 ~~~~~~~~~~~~~~~~~~~~~~~~~~~~~~~~~~~~~~~~~~~~~~~~~~~~~~~~~~~~~~~~~~~~~~~~~~~~~~~~~~~~~~~~~~~~~~~~~~~~~~~~~~~~~~~~~~~~~~~~~~~~~~~~~~~~

boxplot(c(t1datr2$Basic,t1datr2$Change)~c(t1datr2$DN,t1datr2$DN+1),pch=19,xlab="",ylab="",cex=psize,xaxt='n',frame.plot=F,bty="l",las=1,
    cex.axis=axispointsize,ylim=c(0,1.1),xlim=c(0.7,4.3),yaxs="i",xaxs="i",col=c("grey","white","grey","white"))
xx<-seq(0,1,1/99)
cullers<-rev(diverge_hcl(250,h=c(130,80),c=100,l=c(70,90))[c(1:100)])
boxplot(c(t1datr2$Basic,t1datr2$Change)~c(t1datr2$DN,t1datr2$DN+1),pch=21,cex=psize,xaxt='n',frame.plot=F,bty="l",las=1,
    cex.axis=axispointsize,border=c("black","mediumblue","black","mediumblue"),col="white",bg="white",lwd=1.1,add=T)
lines(c(2.5,2.5),c(0,1),lty=2)
axis(side=1, at=c(1:4),labels=c("Bas.","Dif.","Bas.","Dif."),cex.axis=0.9)
lines(c(0.37,4.5),c(0,0))
lines(c(0,0),c(0,1))
mtext(expression(italic("r")^2),2,line=2.5,cex=mlabsize)
mtext(substitute(paste("(",italic("t"),"-1) plots",sep="")),3,line=2,cex=titlesize)
mtext("     No          Deterr.  ",1,line=3,cex=mlabsize)
mtext("deterr.                   ",1,line=4,cex=mlabsize)
mtext("(a)",3,line=-0.25,cex=mlabsize*1.3)

#~~~~~~~~~~~~~~~~~~~~~~~~~~ 2 ~~~~~~~~~~~~~~~~~~~~~~~~~~~~~~~~~~~~~~~~~~~~~~~~~~~~~~~~~~~~~~~~~~~~~~~~~~~~~~~~~~~~~~~~~~~~~~~~~~~~~~~~~~~~~~~~~~~~~~~~~~~~~~~~~~~~

boxplot(c(MWdatr2$Basic,MWdatr2$Change)~c(MWdatr2$DN,MWdatr2$DN+1),pch=19,xlab="",ylab="",cex=psize,xaxt='n',frame=F,bty="l",las=1,
    cex.axis=axispointsize,ylim=c(0,1.1),xlim=c(0.7,4.3),yaxs="i",col=c("grey","white","grey","white"))
boxplot(c(MWdatr2$Basic,MWdatr2$Change)~c(MWdatr2$DN,MWdatr2$DN+1),pch=19,cex=psize,xaxt='n',frame=F,bty="l",las=1,
    cex.axis=axispointsize,border=c("black","mediumblue","black","mediumblue"),col="white",bg="white",lwd=1.1,add=T)
lines(c(2.5,2.5),c(0,1),lty=2)
axis(side=1, at=c(1:4),labels=c("Bas.","Dif.","Bas.","Dif."),cex.axis=0.9)
lines(c(0.37,4.5),c(0,0))
lines(c(0,0),c(0,1))
mtext(expression(italic("r")^2),2,line=2.5,cex=mlabsize)
mtext("MA plots",3,line=2,cex=titlesize)
mtext("     No          Deterr.  ",1,line=3,cex=mlabsize)
mtext("deterr.                   ",1,line=4,cex=mlabsize)
mtext("(b)",3,line=-0.25,cex=mlabsize*1.3)


#~~~~~~~~~~~~~~~~~~~~~~~~~~ 3 ~~~~~~~~~~~~~~~~~~~~~~~~~~~~~~~~~~~~~~~~~~~~~~~~~~~~~~~~~~~~~~~~~~~~~~~~~~~~~~~~~~~~~~~~~~~~~~~~~~~~~~~~~~~~~~~~~~~~~~~~~~~~~~~~~~~~
# Get the ideal slope

idealslope<-alldat$Ideal[4]

smax<-max(c(t1datslope$Basic,t1datslope$Change))
smin<-min(c(t1datslope$Basic,t1datslope$Change))
srange<-smax-smin

boxplot(c(t1datslope$Basic,t1datslope$Change)~c(t1datslope$DN,t1datslope$DN+1),pch=19,xlab="",ylab="",cex=psize,xaxt='n',frame.plot=F,bty="l",las=1,
    cex.axis=axispointsize,ylim=c(smin,smax+(0.1*srange)),xlim=c(0.7,4.5),yaxs="i",col=c("grey","white","grey","white"))
lines(c(0.55,2.425),c(0,0),lty=1,col="lightblue",lwd=7)
lines(c(2.525,4.45),c(idealslope,idealslope),lwd=5,col="lightblue")
boxplot(c(t1datslope$Basic,t1datslope$Change)~c(t1datslope$DN,t1datslope$DN+1),pch=19,xlab="",ylab="",cex=psize,xaxt='n',frame.plot=F,bty="l",las=1,
    cex.axis=axispointsize,border=c("black","mediumblue","black","mediumblue"),col="white",bg="white",lwd=1.1,add=T)
lines(c(2.5,2.5),c(smin,smax),lty=2)
axis(side=1, at=c(1:4),labels=c("Bas.","Dif.","Bas.","Dif."),cex.axis=0.9)
lines(c(0.37,4.5),c(smin,smin))
lines(c(0.55,0.55),c(smin,smax))
mtext("Slope",2,line=3,cex=mlabsize)
mtext("     No          Deterr.  ",1,line=3,cex=mlabsize)
mtext("deterr.                   ",1,line=4,cex=mlabsize)
mtext("(c)",3,line=-0.25,cex=mlabsize*1.3)


smax<-max(c(MWdatslope$Basic,MWdatslope$Change))
smin<-min(c(MWdatslope$Basic,MWdatslope$Change))
srange<-smax-smin


#~~~~~~~~~~~~~~~~~~~~~~~~~~ 4 ~~~~~~~~~~~~~~~~~~~~~~~~~~~~~~~~~~~~~~~~~~~~~~~~~~~~~~~~~~~~~~~~~~~~~~~~~~~~~~~~~~~~~~~~~~~~~~~~~~~~~~~~~~~~~~~~~~~~~~~~~~~~~~~~~~~~

boxplot(c(MWdatslope$Basic,MWdatslope$Change)~c(MWdatslope$DN,MWdatslope$DN+1),pch=19,xlab="",ylab="",cex=psize,xaxt='n',frame.plot=F,bty="l",las=1,
    cex.axis=axispointsize,ylim=c(smin,smax+(0.1*srange)),xlim=c(0.7,4.5),yaxs="i",xaxs="i",col=c("grey","white","grey","white"))
lines(c(0.55,2.425),c(0,0),lty=1,col="lightblue",lwd=7)
lines(c(2.525,4.45),c(idealslope,idealslope),lwd=5,col="lightblue")
boxplot(c(MWdatslope$Basic,MWdatslope$Change)~c(MWdatslope$DN,MWdatslope$DN+1),pch=19,xlab="",ylab="",cex=psize,xaxt='n',frame.plot=F,bty="l",las=1,
    cex.axis=axispointsize,ylim=c(smin,smax+(0.1*srange)),xlim=c(0.7,4.3),yaxs="i",xaxs="i",border=c("black","mediumblue","black","mediumblue"),col="white",bg="white",lwd=1.1,add=T)
lines(c(2.5,2.5),c(smin,smax),lty=2)
axis(side=1, at=c(1:4),labels=c("Bas.","Dif.","Bas.","Dif."),cex.axis=0.9)
lines(c(0.37,4.5),c(smin,smin))
lines(c(0.55,0.55),c(smin,smax))
mtext("Slope",2,line=3,cex=mlabsize)
mtext("     No          Deterr.  ",1,line=3,cex=mlabsize)
mtext("deterr.                   ",1,line=4,cex=mlabsize)
mtext("(d)",3,line=-0.25,cex=mlabsize*1.3)
if (makepdf){
dev.off()}


####################################################################################################################################################
####################################################################################################################################################
####################################################################################################################################################
####################################################################################################################################################
####################################################################################################################################################
####################################################################################################################################################
####################################################################################################################################################


# Code to make Fig.3 (use BIGRANGE<-F) and Table 2 (use BIGRANGE<-T)


rm(list=ls())
makepdf<-T
writedata<-F # leave pdf=F if this is true


qq1<-0.1 # this is the detection rate
max.pick.up<-0.06
Type2.scaler<-((log(1-max.pick.up))/(log((1-qq1))))/80

MW<-F
if (MW){MWcode<-paste("MW",mwidth,sep="")}else{MWcode<-"(t-1)"}

BIGRANGE=F
rangecode<-0

homedir<-"Q:/"
alleffprofiles<-as.data.frame(read.csv(paste(homedir,"AbABM/Write-ups/Figs and tables/alleffprofiles.csv",sep=""),header=T))

maxeff<-max(c(alleffprofiles$SMALL_DEC,alleffprofiles$SMALL_INC,alleffprofiles$SMALL_FLAT))*Type2.scaler
drop.req<-0.2
betaval<--drop.req/maxeff # This controls how much deterrence you get at max effort.
                         # betaval=drop.required/maxeffort.  We use drop.required of -0.2 (i.e. max deterrence is 20%)
gammaval<-0.5

STOCHASTIC<-F
standev<-0.001

SDlevel<-1-gammaval # extent of snare decline
SIlevel<-1+gammaval
linecol<-"lightblue"#rainbow(50)[27]

EXOUP<-F # If this is true, the exogenous snare change gives an increase, not decrease,
         # and - thankfully - this makes no odds to the CPUE change plots... It's just
         # a quick sanity check.

theletters<-c("(a)","(b)","(c)","(d)","(e)","(f)","(g)","(h)","(i)","(j)","(k)","(l)")

EP<-c("INCREASING","DECREASING","FLAT")
ER<-c("SMALL","MED","LARGE")

for (gg in 1:3){ # effort profile loop
for (ee in 1:1){ # extent of effort variation loop

effortprofile<-EP[gg]
effortrange<-ER[ee]

NOISY<-F # This changes the LARGE, RANDOM profile into a noisy increase.  Only
         # works with LARGE, RANDOM, obviously...

DDcode<-0
pers<-0
SCENcode<-0
# DD switch
DD<-F
DDbed<-0#100
nonDDbed<-0

# Number of hunters
H<-1
# Carrying capacity
K<-100
# Baseline reproductive rate
rb<-1#c(1.02,1.02-0.3,1.02-0.6,1.02-0.9)
# Individual survival per timestep
surv<-c(0,0.3,0.6,0.9)
if(BIGRANGE){
surv<-c(0,0.1,0.2,0.3,0.4,0.5,0.6,0.7,0.8,0.9)
}else{surv<-surv}
# rsq outs
rsqouts<-as.data.frame(matrix(rep(0,6*length(surv)),nrow=2*length(surv)))
names(rsqouts)<-c("Basic","Change","Pers")
row.names(rsqouts)<-c(1:(2*length(surv)))
for (rn in 1:length(rb)){
row.names(rsqouts)[rn]<-paste("r2",surv[rn],sep="_")
row.names(rsqouts)[rn+length(surv)]<-paste("slope",surv[rn],sep="_")}
rsqouts$ScenCode<-numeric(length(surv)*2)

# Rates for the 5 popns (gets changed each time-step)
r1<-rb
# Maximum reproductive rate
rmax<-5 # arbitrarily large
# Time to run (500 is more than enough - it reaches eqm after about 50, unless harvest is high enough to crash it)
if (DD==T){bed<-DDbed}else{bed<-nonDDbed}
#
tsteps<-80+bed

# beta value
betam<-1
effscaler<-1
effortval<-0

# Set of Effort values
if (effortrange=="SMALL"){
effort<-alleffprofiles$SMALL_FLAT
}#
if (effortrange=="MED"){
effort<-alleffprofiles$MED_FLAT
}#
if (effortrange=="LARGE"){
effort<-alleffprofiles$LARGE_FLAT
}

lower<--12.5
upper<-12.5

if (effortprofile=="INCREASING"){
theline<-seq(lower,upper,(upper-lower)/79)
effort<-effort+theline
}

if (effortprofile=="DECREASING"){
theline<-rev(seq(lower,upper,(upper-lower)/79))
effort<-effort+theline
}

# Snare decline profiles
SDec<-rev(seq(SDlevel,1,((1-SDlevel)/(tsteps-1))))
SInc<-seq(1,SIlevel,((SIlevel-1)/(tsteps-1)))
Ssine<-((sin(c(1:80)/12.75))/(1/(gammaval/2)))+1

# Collating pop slope data
popslope<-matrix(rep(0,(4*6)),ncol=4)

# Collating CPUE slope data
CPUEslope<-matrix(rep(0,(4*6)),ncol=4)


for (j in 1:8){ #~~~~~~~~~~~~~~~~~~~~~~~~~~~~~~~~~~~~~~~~~~~~~~~ Start of j-loop

if (j==1){SCENcode<-"NODET_NOCH"}
if (j==2){SCENcode<-"DET_NOCH"}
if (j==3){SCENcode<-"NODET_INC"}
if (j==4){SCENcode<-"DET_INC"}
if (j==5){SCENcode<-"NODET_DEC"}
if (j==6){SCENcode<-"DET_DEC"}
if (j==7){SCENcode<-"NODET_SEAS"}
if (j==8){SCENcode<-"DET_SEAS"}

if (makepdf){

if (BIGRANGE){
pdf(paste(homedir,"AbABM/Write-ups/Figs and tables/Process plots/V7/Persistence plots/",MWcode,"/V7_SEASONAL_PERSIST_BIGRANGE_",MWcode,"_",
effortrange,"_",effortprofile,"_",SCENcode,"_max.pick-up=",max.pick.up,".pdf",sep=""),height=7,width=10)
}else{
pdf(paste(homedir,"AbABM/Write-ups/Figs and tables/Process plots/V7/Persistence plots/",MWcode,"/NEW_yfixed_V7_SEASONAL_PERSIST_(small)_",MWcode,"_",
effortrange,"_",effortprofile,"_",SCENcode,"_max.pick-up=",max.pick.up,".pdf",sep=""),height=1.75,width=4.5)
}
}

if (BIGRANGE){
cols<-c(3,length(surv))
mars<-c(6,5,5,1)
omas<-c(2,2,2,1)
par(mfrow=c(2,(length(surv))/2),mar=mars,oma=omas,xpd=F,bty="l")

}else{
cols<-c(3,length(surv))
mars<-c(3,2,3,0.75)
omas<-c(1,1,1,1)
par(mfrow=c(1,length(surv)),mgp=c(3,0.25,0),mar=mars,oma=omas,xpd=F,bty="l")
}
for (k in 1:length(surv)){ #~~~~~~~~~~~~~~~~~~~~~~~~~~~~~~~~~~~~~~~~~~~~~~~ Start of k-loop

# Popn vectors
N1<-rep(0,tsteps)

N1[1]<-(1+surv[k])*(H*rb)

# Keeping track of changes in reproductive rate
r1Track<-rep(0,tsteps)

if (j %in% c(1,2)){
r1Track[1]<-rb
}else{
r1Track<-rb*(1+(betaval*effort[1]))
}


# Keeping track of harvest
h1<-0
h1<-(1-((1-qq1)^(effort[1]*Type2.scaler)))*(N1[1]^betam)

h1Track<-c(h1,rep(0,tsteps-1))

CPUE1Track<-rep(0,tsteps)

CPUE1Track[1]<-h1/(effort[1]*Type2.scaler)

# Modelling loop
for (i in 2:tsteps){ #~~~~~~~~~~~~~~~~~~~~~~~~~~~~~~~~~~~~~~~~~~ Start of i-loop
# Find r

if (j %in% c(1,2)){ #~~~~~~~~ Start of if (j in c(1,2)) - i.e. no exog. ch.
r1<-rb
# limit it to rmax
if(r1>rmax){r1<-rmax}
} #~~~~~~~~~~~~~~~~~~~~~~~~~~~~ End of if (j in c(1,2)) - i.e. no exog. ch.

if (j %in% c(3,4)){ #~~~~~~~~~ Start of if (j in c(3,4)) - i.e. exog. incr.
r1<-(rb*SInc[i])
} #~~~~~~~~~~~~~~~~~~~~~~~~~~~~~ End of if (j in c(3,4)) - i.e. exog. incr.

if (j %in% c(5,6)){ #~~~~~~~~~ Start of if (j in c(5,6)) - i.e. exog. decl.
r1<-(rb*SDec[i])
} #~~~~~~~~~~~~~~~~~~~~~~~~~~~~~ End of if (j in c(5,6)) - i.e. exog. decl.

if (j %in% c(7,8)){ #~~~~~~~~~ Start of if (j in c(7,8)) - i.e. exog. seas.
r1<-(rb*Ssine[i])
} #~~~~~~~~~~~~~~~~~~~~~~~~~~~~~ End of if (j in c(7,8)) - i.e. exog. seas.

effortval<-effort[i-1]*Type2.scaler

if (j %in% c(2,4,6,8)){ #~~~~~~~~~ Start of if (j in c(2,4,6)) - i.e. deterr.
r1<-r1*(1+(betaval*effortval))
}else{
r1<-r1
} #~~~~~~~~~~~~~~~~~~~~~~~~~~~~~~~ End of if (j in c(2,4,6)) - i.e. deterr.

# Calculate popn size
N1[i]<-(N1[i-1]*surv[k]) + (H*r1)
if (N1[i]<0){N1[i]<-0}

# Harvest rate
qq1<-0.1

#
# Calculate harvest
h1<-(1-((1-qq1)^(effort[i]*Type2.scaler)))*(N1[i]^betam)

if (N1[i]==0){h1<-0}

# Update post-havest popn
#if (j %in% c(2,3)){
if (h1>N1[i]){print(paste("Nope - harvest too high, loop",i,", j=",j,"_gg=",gg,sep=""))}
N1[i]<-N1[i]-h1
#}
if (N1[i]<0){N1[i]<-0}

CPUE1Track[i]<-h1/(effort[i]*Type2.scaler)
if(effort[i]==0){
CPUE1Track[i]<-0
}
} #~~~~~~~~~~~~~~~~~~~~~~~~~~~~~~~~~~~~~~~~~~~~~~~~~~~~~~~~~~~~~~~ End of i-loop

icex=1

matcex<-0.8
axislabsize<-0.6
mlabsize=0.6

efforttoplot<-rep(0,length(effort))
for (i in 1:length(effort)){
efforttoplot[i]<-effort[i]}
efforttoplot<-efforttoplot*Type2.scaler

CPUEt.1_1<-c(0,CPUE1Track[-length(CPUE1Track)])
CPUEchange<-CPUE1Track-CPUEt.1_1
#CPUEchange<-round((CPUE1Track-CPUEt.1_1),7)
effortt.1<-c(0,efforttoplot[-length(efforttoplot)])
effortt.2<-c(0,effortt.1[-length(effortt.1)])
CPUEROC<-CPUE1Track/CPUEt.1_1

thex<-effortt.1[c((bed+4):tsteps)]-effortt.2[c((bed+4):tsteps)]
they<-CPUEchange[c((bed+4):tsteps)]

# Calculate the 'correct' slope and intercept
# General formulae from Appendix 2
icept<-0 # This is always zero for differenced plots - no change in effort, no change in CPUE
slope<-0
if (j %in% c(2,4,6,8)){
slope<-((((1-((1-qq1)^0.05))*rb*((betaval*0.05) + 1)*H)/0.05)-
        (((1-((1-qq1)^0.000001))*rb*((betaval*0.000001) + 1)*H)/0.000001))/0.05
}else{slope<-0}
#plot(thex,((thex*slope)+icept),ylim=c(min(they),max(they)),type="p",bty="o",pch=19,col=linecol,cex=2,xlab="",ylab="",cex.axis=axislabsize,tck=-0.03)
plot(thex,((thex*slope)+icept),ylim=c(-0.01,0.06),type="p",bty="l",las=1,pch=19,col=linecol,cex=2,xlab="",ylab="",cex.axis=axislabsize,tck=-0.03)
points(thex,they,pch=21,cex=0.9,col="darkblue",bg="white")
if(k==1){mtext("Diff. CPUE",2,line=1.75,cex=mlabsize)}
mtext(substitute(paste("Diff. Effort (",italic("t"),"-1)",sep="")),1,line=1.7,cex=mlabsize)
mtext(theletters[k],3,line=2,cex=mlabsize*1.3)
mtext(paste("Persistence = ",surv[k],sep=""),3,line=0.8,cex=mlabsize)
ceep1<-CPUE1Track[c((bed+2):tsteps)]
eff1<-efforttoplot[c((bed+1):tsteps-1)]
ceep2<-CPUEchange[c((bed+4):tsteps)]
eff2<-(effortt.1[c((bed+4):tsteps)]-effortt.2[c((bed+4):tsteps)])

m1<-lm(ceep1~eff1)
m2<-lm(ceep2~eff2)
rsqouts[k,1]<-round(as.numeric(summary(m1)[8]),7) #r2 basic
rsqouts[k,2]<-round(as.numeric(summary(m2)[8]),7) #r2 change
rsqouts[k,3]<-surv[k]
rsqouts[(k+length(surv)),1]<-round(as.numeric(summary(m1)[4][[1]][2,1]),7) #slope basic
rsqouts[(k+length(surv)),2]<-round(as.numeric(summary(m2)[4][[1]][2,1]),7) #slope change
rsqouts[(k+length(surv)),3]<-surv[k]
ceep1<-0->ceep2
eff1<-0->eff2
} #~~~~~~~~~~~~~~~~~~~~~~~~~~~~~~~~~~~~~~~~~~~~~~~~~~~~~~~~~~~~~~~ End of k-loop
#} #~~~~~~~~~~~~~~~~~~~~~~~~~~~~~~~~~~~~~~~~~~~~~~~~~~~~~~~~~~~~~~~ End of j-loop
if (makepdf){
dev.off()}
rsqouts$Change<-ifelse(is.na(rsqouts$Change==T),1,rsqouts$Change)
rsqouts$Basic<-ifelse(is.na(rsqouts$Basic==T),1,rsqouts$Basic)
rsqouts$ScenCode<-SCENcode
rsqouts$EffProf<-effortprofile
rsqouts$EffRange<-effortrange
if(BIGRANGE){rangecode<-"BIGRANGE"}else{rangecode<-"FigureRANGE"}

if (writedata){
write.csv(rsqouts,paste(homedir,"AbABM/Write-ups/Figs and tables/Process plots/V7/Persistence plots/"
,MWcode,"/SEASONAL_V7-Dataouts_",MWcode,"_",SCENcode,"_",effortrange,"_",effortprofile,"_",rangecode,
"_max.pick-up=",max.pick.up,".csv",sep=""))
}
} #~~~~~~~~~~~~~~~~~~~~~~~~~~~~~~~~~~~~~~~~~~~~~~~~~~~~~~~~~~~~~~ End of j loop
} #~~~~~~~~~~~~~~~~~~~~~~~~~~~~~~~~~~~~~~~~~~~~~~~~~~~~~~~~~~~~~~ End of ee loop
} #~~~~~~~~~~~~~~~~~~~~~~~~~~~~~~~~~~~~~~~~~~~~~~~~~~~~~~~~~~~~~~ End of gg loop


################################################################################
## Make Table 2

rm(list=ls())   # Do this!
laptop<-F
if(laptop)
{homedir<-"C:/Users/Andy Dobson/Documents/EDINBURGH WORK/"
}else{
homedir<-"Q:/"
}

# Read in all the data from the "New matrix" folder, and clump together
max.pick.up<-0.06
EP<-c("FLAT","INCREASING","DECREASING")
DD<-c("DET","NODET")
CH<-c("NOCH","INC","DEC","SEAS")
typestowrite<-c("t1","MW5")
for (gg in 1:3){
effortprofile<-EP[gg]
for (ch in 1:4){
for (dd in 1:2){
dat<-read.csv(paste(homedir,"AbABM/Write-ups/Figs and tables/Process plots/V7/Persistence plots/(t-1)/SEASONAL_V7-Dataouts_(t-1)_",DD[dd],"_",CH[ch],"_","SMALL_",effortprofile,"_BIGRANGE","_max.pick-up=",max.pick.up,".csv",sep=""),header=T)
dat[,1]<-c(rep("r2",10),rep("slope",10))
dat$Deter<-rep(DD[dd],20)
dat$EffProf<-rep(EP[gg],20)
dat$Exo<-rep(CH[ch],20)
assign(paste("Dat_",DD[dd],"_",CH[ch],"_",effortprofile,sep=""),dat)
}}}

# CHECK that the dat objects are 4:27
ls()
# Change if not, then bind
alldat<-rbind(
get(ls()[4]),
get(ls()[5]),
get(ls()[6]),
get(ls()[7]),
get(ls()[8]),
get(ls()[9]),
get(ls()[10]),
get(ls()[11]),
get(ls()[12]),
get(ls()[13]),
get(ls()[14]),
get(ls()[15]),
get(ls()[16]),
get(ls()[17]),
get(ls()[18]),
get(ls()[19]),
get(ls()[20]),
get(ls()[21]),
get(ls()[22]),
get(ls()[23]),
get(ls()[24]),
get(ls()[25]),
get(ls()[26]),
get(ls()[27]))

newtab<-matrix(rep(0,(22*6)),nrow=22)
newtab[,1]<-c("","",rep(c("Basic","Differenced"),10))
newtab[1,]<-c("","Deterrence","Deterrence","No deterrence","No deterrence","")
newtab[2,]<-c("",rep(c("Slope","r2"),2),"Persistence")
newtab[c(3:22),6]<-c(rep(0,2),rep(0.1,2),rep(0.2,2),rep(0.3,2),rep(0.4,2),rep(0.5,2),rep(0.6,2),rep(0.7,2),rep(0.8,2),rep(0.9,2))

persval<-0
metric<-0
detornot<-0
thecol<-0

for (rr in 3:22){
for (cc in 2:5){

if (rr %in% c(3,4)){persval<-0}
if (rr %in% c(5,6)){persval<-0.1}
if (rr %in% c(7,8)){persval<-0.2}
if (rr %in% c(9,10)){persval<-0.3}
if (rr %in% c(11,12)){persval<-0.4}
if (rr %in% c(13,14)){persval<-0.5}
if (rr %in% c(15,16)){persval<-0.6}
if (rr %in% c(17,18)){persval<-0.7}
if (rr %in% c(19,20)){persval<-0.8}
if (rr %in% c(21,22)){persval<-0.9}

if (rr %in% c(3,5,7,9,11,13,15,17,19,21)){thecol<-2}else{thecol<-3}
if (cc %in% c(2,3)){detornot<-"DET"}else{detornot<-"NODET"}
if (cc %in% c(2,4,6)){metric<-"slope"}else{metric<-"r2"}

newtab[rr,cc]<-paste(
round(mean(alldat[which(alldat$X==metric & alldat$Deter==detornot & alldat$Pers==persval),thecol]),2)
," (",
round(sd(alldat[which(alldat$X==metric & alldat$Deter==detornot & alldat$Pers==persval),thecol]),2)
,")",sep="")
if (length(which(alldat$X==metric & alldat$Deter==detornot & alldat$Pers==persval))!=12) {print(paste("ERROR with cell selection, cell ",rr,",",cc,sep=""))}
}}

# get rid of basic data
newtab<-newtab[-c(3,5,7,9,11,13,15,17,19,21),]

write.csv(newtab,paste(homedir,"AbABM/Write-ups/Figs and tables/Table 2.csv",sep=""))


#################################################################################################################################
#################################################################################################################################
#################################################################################################################################
#################################################################################################################################
#################################################################################################################################
#################################################################################################################################
#################################################################################################################################


# Code for table 1

rm(list=ls())
homedir<-"Q:/"

# Read in all the data from the "New matrix" folder, and clump together
max.pick.up<-0.06
EP<-c("FLAT","INCREASING","DECREASING")
types<-c("(t-1)","MW5")
typestowrite<-c("t1","MW5")
for (tt in 1:2){
PT<-types[tt]
for (gg in 1:3){
effortprofile<-EP[gg]

dat<-read.csv(paste(homedir,"AbABM/Write-ups/Figs and tables/Process plots/V7/Matrix plots/New matrix/Seasonal/Delta/NEW_V7-Dataouts_",PT,"_SMALL_",effortprofile,"_max.pick-up=",max.pick.up,".csv",sep=""),header=T)
dat$metric<-c(rep("r2",8),rep("slope",8))
dat2<-rbind(dat[1,],dat[9,],dat[2,],dat[10,],dat[3,],dat[11,],dat[4,],dat[12,],dat[5,],dat[13,],dat[6,],dat[14,],dat[7,],dat[15,],dat[8,],dat[16,])
dat2$Type<-PT
dat2$DetOrNot<-ifelse(substr(dat2$X,1,1)=="N","NoDet","Det")
dat2$EffProf<-EP[gg]
assign(paste("Dat_",effortprofile,sep=""),dat2)
}
assign(paste("alldat_",typestowrite[tt],sep=""),rbind(Dat_FLAT,Dat_INCREASING,Dat_DECREASING))
assign(paste("alldat_",typestowrite[tt],sep=""),rbind(Dat_FLAT,Dat_INCREASING,Dat_DECREASING))
}
alldat<-rbind(alldat_t1,alldat_MW5)
head(alldat)


# Now re-arrange for the table structure
tabx<-matrix(numeric(45),nrow=5)
tabx[1,]<-c("",rep("BASIC",4),rep("DIFFERENCED",4))
tabx[2,]<-c("",rep(c("Deterrence","Deterrence","No deterrence","No deterrence"),2))
tabx[3,]<-c("",rep(c("Slope","r2"),4))
tabx[4,]<-c("(t-1)",rep("",8))
tabx[5,]<-c("MW5",rep("",8))

# And start filling in the columns

############ Column 2 - BASIC, Deterrence, slope #############
tabx[4,2]<-paste(
round(mean(alldat$Basic[which(alldat$metric=="slope" & alldat$DetOrNot=="Det" & alldat$Type=="(t-1)")]),2)
," (",
round(sd(alldat$Basic[which(alldat$metric=="slope" & alldat$DetOrNot=="Det" & alldat$Type=="(t-1)")]),2)
,")",sep="")
if (length(which(alldat$metric=="slope" & alldat$DetOrNot=="Det" & alldat$Type=="(t-1)"))!=12) {print("ERROR with cell selection")}

tabx[5,2]<-paste(
round(mean(alldat$Basic[which(alldat$metric=="slope" & alldat$DetOrNot=="Det" & alldat$Type=="MW5")]),2)
," (",
round(sd(alldat$Basic[which(alldat$metric=="slope" & alldat$DetOrNot=="Det" & alldat$Type=="MW5")]),2)
,")",sep="")
if (length(which(alldat$metric=="slope" & alldat$DetOrNot=="Det" & alldat$Type=="MW5"))!=12) {print("ERROR with cell selection")}


############ Column 3 - BASIC, Deterrence, r2 #############

tabx[4,3]<-paste(
round(mean(alldat$Basic[which(alldat$metric=="r2" & alldat$DetOrNot=="Det" & alldat$Type=="(t-1)")]),2)
," (",
round(sd(alldat$Basic[which(alldat$metric=="r2" & alldat$DetOrNot=="Det" & alldat$Type=="(t-1)")]),2)
,")",sep="")
if (length(which(alldat$metric=="r2" & alldat$DetOrNot=="Det" & alldat$Type=="(t-1)"))!=12) {print("ERROR with cell selection")}

tabx[5,3]<-paste(
round(mean(alldat$Basic[which(alldat$metric=="r2" & alldat$DetOrNot=="Det" & alldat$Type=="MW5")]),2)
," (",
round(sd(alldat$Basic[which(alldat$metric=="r2" & alldat$DetOrNot=="Det" & alldat$Type=="MW5")]),2)
,")",sep="")
if (length(which(alldat$metric=="r2" & alldat$DetOrNot=="Det" & alldat$Type=="MW5"))!=12) {print("ERROR with cell selection")}


############ Column 4 - BASIC, No deterrence, slope #############

tabx[4,4]<-paste(
round(mean(alldat$Basic[which(alldat$metric=="slope" & alldat$DetOrNot=="NoDet" & alldat$Type=="(t-1)")]),2)
," (",
round(sd(alldat$Basic[which(alldat$metric=="slope" & alldat$DetOrNot=="NoDet" & alldat$Type=="(t-1)")]),2)
,")",sep="")
if (length(which(alldat$metric=="slope" & alldat$DetOrNot=="NoDet" & alldat$Type=="(t-1)"))!=12) {print("ERROR with cell selection")}

tabx[5,4]<-paste(
round(mean(alldat$Basic[which(alldat$metric=="slope" & alldat$DetOrNot=="NoDet" & alldat$Type=="MW5")]),2)
," (",
round(sd(alldat$Basic[which(alldat$metric=="slope" & alldat$DetOrNot=="NoDet" & alldat$Type=="MW5")]),2)
,")",sep="")
if (length(which(alldat$metric=="slope" & alldat$DetOrNot=="NoDet" & alldat$Type=="MW5"))!=12) {print("ERROR with cell selection")}

############ Column 5 - BASIC, No deterrence, r2 #############


tabx[4,5]<-paste(
round(mean(alldat$Basic[which(alldat$metric=="r2" & alldat$DetOrNot=="NoDet" & alldat$Type=="(t-1)")]),2)
," (",
round(sd(alldat$Basic[which(alldat$metric=="r2" & alldat$DetOrNot=="NoDet" & alldat$Type=="(t-1)")]),2)
,")",sep="")
if (length(which(alldat$metric=="r2" & alldat$DetOrNot=="NoDet" & alldat$Type=="(t-1)"))!=12) {print("ERROR with cell selection")}

tabx[5,5]<-paste(
round(mean(alldat$Basic[which(alldat$metric=="r2" & alldat$DetOrNot=="NoDet" & alldat$Type=="MW5")]),2)
," (",
round(sd(alldat$Basic[which(alldat$metric=="r2" & alldat$DetOrNot=="NoDet" & alldat$Type=="MW5")]),2)
,")",sep="")
if (length(which(alldat$metric=="r2" & alldat$DetOrNot=="NoDet" & alldat$Type=="MW5"))!=12) {print("ERROR with cell selection")}


############ Column 6 - DIFF, Deterrence, slope #############

tabx[4,6]<-paste(
round(mean(alldat$Change[which(alldat$metric=="slope" & alldat$DetOrNot=="Det" & alldat$Type=="(t-1)")]),2)
," (",
round(sd(alldat$Change[which(alldat$metric=="slope" & alldat$DetOrNot=="Det" & alldat$Type=="(t-1)")]),2)
,")",sep="")
if (length(which(alldat$metric=="slope" & alldat$DetOrNot=="Det" & alldat$Type=="(t-1)"))!=12) {print("ERROR with cell selection")}

tabx[5,6]<-paste(
round(mean(alldat$Change[which(alldat$metric=="slope" & alldat$DetOrNot=="Det" & alldat$Type=="MW5")]),2)
," (",
round(sd(alldat$Change[which(alldat$metric=="slope" & alldat$DetOrNot=="Det" & alldat$Type=="MW5")]),2)
,")",sep="")
if (length(which(alldat$metric=="slope" & alldat$DetOrNot=="Det" & alldat$Type=="MW5"))!=12) {print("ERROR with cell selection")}


############ Column 7 - DIFF, Deterrence, r2 #############


tabx[4,7]<-paste(
round(mean(alldat$Change[which(alldat$metric=="r2" & alldat$DetOrNot=="Det" & alldat$Type=="(t-1)")]),2)
," (",
round(sd(alldat$Change[which(alldat$metric=="r2" & alldat$DetOrNot=="Det" & alldat$Type=="(t-1)")]),2)
,")",sep="")
if (length(which(alldat$metric=="r2" & alldat$DetOrNot=="Det" & alldat$Type=="(t-1)"))!=12) {print("ERROR with cell selection")}

tabx[5,7]<-paste(
round(mean(alldat$Change[which(alldat$metric=="r2" & alldat$DetOrNot=="Det" & alldat$Type=="MW5")]),2)
," (",
round(sd(alldat$Change[which(alldat$metric=="r2" & alldat$DetOrNot=="Det" & alldat$Type=="MW5")]),2)
,")",sep="")
if (length(which(alldat$metric=="r2" & alldat$DetOrNot=="Det" & alldat$Type=="MW5"))!=12) {print("ERROR with cell selection")}


############ Column 8 - DIFF, No deterrence, slope #############


tabx[4,8]<-paste(
round(mean(alldat$Change[which(alldat$metric=="slope" & alldat$DetOrNot=="NoDet" & alldat$Type=="(t-1)")]),2)
," (",
round(sd(alldat$Change[which(alldat$metric=="slope" & alldat$DetOrNot=="NoDet" & alldat$Type=="(t-1)")]),2)
,")",sep="")
if (length(which(alldat$metric=="slope" & alldat$DetOrNot=="NoDet" & alldat$Type=="(t-1)"))!=12) {print("ERROR with cell selection")}

tabx[5,8]<-paste(
round(mean(alldat$Change[which(alldat$metric=="slope" & alldat$DetOrNot=="NoDet" & alldat$Type=="MW5")]),2)
," (",
round(sd(alldat$Change[which(alldat$metric=="slope" & alldat$DetOrNot=="NoDet" & alldat$Type=="MW5")]),2)
,")",sep="")
if (length(which(alldat$metric=="slope" & alldat$DetOrNot=="NoDet" & alldat$Type=="MW5"))!=12) {print("ERROR with cell selection")}


############ Column 9 - DIFF, No deterrence, r2 #############


tabx[4,9]<-paste(
round(mean(alldat$Change[which(alldat$metric=="r2" & alldat$DetOrNot=="NoDet" & alldat$Type=="(t-1)")]),2)
," (",
round(sd(alldat$Change[which(alldat$metric=="r2" & alldat$DetOrNot=="NoDet" & alldat$Type=="(t-1)")]),2)
,")",sep="")
if (length(which(alldat$metric=="r2" & alldat$DetOrNot=="NoDet" & alldat$Type=="(t-1)"))!=12) {print("ERROR with cell selection")}

tabx[5,9]<-paste(
round(mean(alldat$Change[which(alldat$metric=="r2" & alldat$DetOrNot=="NoDet" & alldat$Type=="MW5")]),2)
," (",
round(sd(alldat$Change[which(alldat$metric=="r2" & alldat$DetOrNot=="NoDet" & alldat$Type=="MW5")]),2)
,")",sep="")
if (length(which(alldat$metric=="r2" & alldat$DetOrNot=="NoDet" & alldat$Type=="MW5"))!=12) {print("ERROR with cell selection")}

# Move this around
newt2<-matrix(numeric(36),nrow=6)

newt2[1,]<-c("","",rep("Deterrence",2),rep("No deterrence",2))
newt2[2,]<-c("","",rep(c("Slope","r2"),2))
newt2[3,]<-c("Basic","(t-1)",rep("",4))
newt2[4,]<-c("","MW5",rep("",4))
newt2[5,]<-c("Differenced","(t-1)",rep("",4))
newt2[6,]<-c("","MW5",rep("",4))

newt2[3,3:6]<-tabx[4,2:5]
newt2[4,3:6]<-tabx[5,2:5]
newt2[5,3:6]<-tabx[4,6:9]
newt2[6,3:6]<-tabx[5,6:9]

newt2<-cbind(newt2,rep("",6))


write.csv(newt2,paste(homedir,"AbABM/Write-ups/Figs and tables/Table 1.csv",sep=""))


#
