# Supplementary material for: Detecting deterrence from patrol data
Source: Conserv Biol. 2018 Nov 28;33(3):665–75. doi: 10.1111/cobi.13222 (PMC7379181; doi:10.1111/cobi.13222)
Supplement: Supplementary file 3 — Supporting Information [file COBI-33-665-s003.csv]

	SMALL_INC	SMALL_FLAT	SMALL_DEC	MED_INC	MED_FLAT	MED_DEC	LARGE_INC	LARGE_FLAT	LARGE_DEC
1	32.5	45	57.5	31	43.5	56	22.5	35	47.5
2	24.8164556962025	37	49.1835443037975	18.3164556962025	30.5	42.6835443037975	42.8164556962025	55	67.1835443037975
3	31.1329113924051	43	54.8670886075949	17.6329113924051	29.5	41.3670886075949	13.1329113924051	25	36.8670886075949
4	29.4493670886076	41	52.5506329113924	30.9493670886076	42.5	54.0506329113924	20.4493670886076	32	43.5506329113924
5	24.7658227848101	36	47.2341772151899	26.2658227848101	37.5	48.7341772151899	43.7658227848101	55	66.2341772151899
6	26.0822784810127	37	47.9177215189873	17.5822784810127	28.5	39.4177215189873	5.08227848101266	16	26.9177215189873
7	34.3987341772152	45	55.6012658227848	25.8987341772152	36.5	47.1012658227848	27.3987341772152	38	48.6012658227848
8	24.7151898734177	35	45.2848101265823	21.2151898734177	31.5	41.7848101265823	18.7151898734177	29	39.2848101265823
9	28.0316455696203	38	47.9683544303797	36.5316455696203	46.5	56.4683544303797	44.0316455696203	54	63.9683544303797
10	34.3481012658228	44	53.6518987341772	32.8481012658228	42.5	52.1518987341772	6.34810126582278	16	25.6518987341772
11	35.6645569620253	45	54.3354430379747	24.1645569620253	33.5	42.8354430379747	34.6645569620253	44	53.3354430379747
12	33.9810126582278	43	52.0189873417722	24.4810126582278	33.5	42.5189873417722	18.9810126582278	28	37.0189873417722
13	32.2974683544304	41	49.7025316455696	30.7974683544304	39.5	48.2025316455696	8.29746835443038	17	25.7025316455696
14	28.6139240506329	37	45.3860759493671	26.1139240506329	34.5	42.8860759493671	10.6139240506329	19	27.3860759493671
15	31.9303797468354	40	48.0696202531646	34.4303797468354	42.5	50.5696202531646	27.9303797468354	36	44.0696202531646
16	36.246835443038	44	51.753164556962	42.746835443038	50.5	58.253164556962	34.246835443038	42	49.753164556962
17	37.5632911392405	45	52.4367088607595	44.0632911392405	51.5	58.9367088607595	41.5632911392405	49	56.4367088607595
18	30.879746835443	38	45.120253164557	38.379746835443	45.5	52.620253164557	48.879746835443	56	63.120253164557
19	30.1962025316456	37	43.8037974683544	23.6962025316456	30.5	37.3037974683544	33.1962025316456	40	46.8037974683544
20	37.5126582278481	44	50.4873417721519	35.0126582278481	41.5	47.9873417721519	31.5126582278481	38	44.4873417721519
21	32.8291139240506	39	45.1708860759494	37.3291139240506	43.5	49.6708860759494	57.8291139240506	64	70.1708860759494
22	30.1455696202532	36	41.8544303797468	28.6455696202532	34.5	40.3544303797468	59.1455696202532	65	70.8544303797468
23	30.4620253164557	36	41.5379746835443	40.9620253164557	46.5	52.0379746835443	57.4620253164557	63	68.5379746835443
24	35.7784810126582	41	46.2215189873418	47.2784810126582	52.5	57.7215189873418	10.7784810126582	16	21.2215189873418
25	30.0949367088608	35	39.9050632911392	40.5949367088608	45.5	50.4050632911392	35.0949367088608	40	44.9050632911392
26	35.4113924050633	40	44.5886075949367	25.9113924050633	30.5	35.0886075949367	20.4113924050633	25	29.5886075949367
27	39.7278481012658	44	48.2721518987342	42.2278481012658	46.5	50.7721518987342	24.7278481012658	29	33.2721518987342
28	41.0443037974684	45	48.9556962025316	30.5443037974684	34.5	38.4556962025316	40.0443037974684	44	47.9556962025316
29	33.3607594936709	37	40.6392405063291	30.8607594936709	34.5	38.1392405063291	56.3607594936709	60	63.6392405063291
30	31.6772151898734	35	38.3227848101266	27.1772151898734	30.5	33.8227848101266	49.6772151898734	53	56.3227848101266
31	34.9936708860759	38	41.0063291139241	38.4936708860759	41.5	44.5063291139241	14.993670886076	18	21.0063291139241
32	34.3101265822785	37	39.6898734177215	30.8101265822785	33.5	36.1898734177215	18.3101265822785	21	23.6898734177215
33	38.626582278481	41	43.373417721519	48.126582278481	50.5	52.873417721519	35.626582278481	38	40.373417721519
34	33.9430379746835	36	38.0569620253165	40.4430379746835	42.5	44.5569620253165	18.9430379746835	21	23.0569620253165
35	42.2594936708861	44	45.7405063291139	47.7594936708861	49.5	51.2405063291139	31.2594936708861	33	34.7405063291139
36	43.5759493670886	45	46.4240506329114	34.0759493670886	35.5	36.9240506329114	14.5759493670886	16	17.4240506329114
37	35.8924050632911	37	38.1075949367089	40.3924050632911	41.5	42.6075949367089	43.8924050632911	45	46.1075949367089
38	35.2088607594937	36	36.7911392405063	29.7088607594937	30.5	31.2911392405063	62.2088607594937	63	63.7911392405063
39	36.5253164556962	37	37.4746835443038	29.0253164556962	29.5	29.9746835443038	57.5253164556962	58	58.4746835443038
40	42.8417721518987	43	43.1582278481013	49.3417721518987	49.5	49.6582278481013	18.8417721518987	19	19.1582278481013
41	45.1582278481013	45	44.8417721518987	51.6582278481013	51.5	51.3417721518987	23.1582278481013	23	22.8417721518987
42	40.4746835443038	40	39.5253164556962	27.9746835443038	27.5	27.0253164556962	60.4746835443038	60	59.5253164556962
43	37.7911392405063	37	36.2088607594937	53.2911392405063	52.5	51.7088607594937	24.7911392405063	24	23.2088607594937
44	36.1075949367089	35	33.8924050632911	30.6075949367089	29.5	28.3924050632911	48.1075949367089	47	45.8924050632911
45	40.4240506329114	39	37.5759493670886	44.9240506329114	43.5	42.0759493670886	49.4240506329114	48	46.5759493670886
46	43.7405063291139	42	40.2594936708861	29.2405063291139	27.5	25.7594936708861	55.7405063291139	54	52.2594936708861
47	47.0569620253165	45	42.9430379746835	51.5569620253165	49.5	47.4430379746835	19.0569620253165	17	14.9430379746835
48	47.373417721519	45	42.626582278481	43.873417721519	41.5	39.126582278481	67.373417721519	65	62.626582278481
49	46.6898734177215	44	41.3101265822785	40.1898734177215	37.5	34.8101265822785	40.6898734177215	38	35.3101265822785
50	48.0063291139241	45	41.9936708860759	55.5063291139241	52.5	49.4936708860759	32.0063291139241	29	25.993670886076
51	39.3227848101266	36	32.6772151898734	40.8227848101266	37.5	34.1772151898734	33.3227848101266	30	26.6772151898734
52	41.6392405063291	38	34.3607594936709	38.1392405063291	34.5	30.8607594936709	50.6392405063291	47	43.3607594936709
53	41.9556962025316	38	34.0443037974684	34.4556962025316	30.5	26.5443037974684	57.9556962025316	54	50.0443037974684
54	49.2721518987342	45	40.7278481012658	45.7721518987342	41.5	37.2278481012658	68.2721518987342	64	59.7278481012658
55	48.5886075949367	44	39.4113924050633	55.0886075949367	50.5	45.9113924050633	24.5886075949367	20	15.4113924050633
56	46.9050632911392	42	37.0949367088608	48.4050632911392	43.5	38.5949367088608	46.9050632911392	42	37.0949367088608
57	40.2215189873418	35	29.7784810126582	39.7215189873418	34.5	29.2784810126582	22.2215189873418	17	11.7784810126582
58	49.5379746835443	44	38.4620253164557	40.0379746835443	34.5	28.9620253164557	23.5379746835443	18	12.4620253164557
59	45.8544303797468	40	34.1455696202532	55.3544303797468	49.5	43.6455696202532	69.8544303797468	64	58.1455696202532
60	51.1708860759494	45	38.8291139240506	54.6708860759494	48.5	42.3291139240506	35.1708860759494	29	22.8291139240506
61	42.4873417721519	36	29.5126582278481	46.9873417721519	40.5	34.0126582278481	54.4873417721519	48	41.5126582278481
62	44.8037974683544	38	31.1962025316456	40.3037974683544	33.5	26.6962025316456	51.8037974683544	45	38.1962025316456
63	43.120253164557	36	28.879746835443	45.620253164557	38.5	31.379746835443	62.120253164557	55	47.879746835443
64	44.4367088607595	37	29.5632911392405	58.9367088607595	51.5	44.0632911392405	72.4367088607595	65	57.5632911392405
65	50.753164556962	43	35.246835443038	36.253164556962	28.5	20.746835443038	29.753164556962	22	14.246835443038
66	43.0696202531646	35	26.9303797468354	48.5696202531646	40.5	32.4303797468354	23.0696202531646	15	6.93037974683544
67	50.3860759493671	42	33.6139240506329	35.8860759493671	27.5	19.1139240506329	46.3860759493671	38	29.6139240506329
68	51.7025316455696	43	34.2974683544304	60.2025316455696	51.5	42.7974683544304	68.7025316455696	60	51.2974683544304
69	53.0189873417722	44	34.9810126582278	46.5189873417722	37.5	28.4810126582278	54.0189873417722	45	35.9810126582278
70	47.3354430379747	38	28.6645569620253	51.8354430379747	42.5	33.1645569620253	33.3354430379747	24	14.6645569620253
71	45.6518987341772	36	26.3481012658228	52.1518987341772	42.5	32.8481012658228	71.6518987341772	62	52.3481012658228
72	53.9683544303797	44	34.0316455696203	48.4683544303797	38.5	28.5316455696203	67.9683544303797	58	48.0316455696203
73	51.2848101265823	41	30.7151898734177	47.7848101265823	37.5	27.2151898734177	54.2848101265823	44	33.7151898734177
74	49.6012658227848	39	28.3987341772152	48.1012658227848	37.5	26.8987341772152	42.6012658227848	32	21.3987341772152
75	55.9177215189873	45	34.0822784810127	60.4177215189873	49.5	38.5822784810127	31.9177215189873	21	10.0822784810127
76	53.2341772151899	42	30.7658227848101	60.7341772151899	49.5	38.2658227848101	72.2341772151899	61	49.7658227848101
77	46.5506329113924	35	23.4493670886076	45.0506329113924	33.5	21.9493670886076	29.5506329113924	18	6.44936708860759
78	55.8670886075949	44	32.1329113924051	45.3670886075949	33.5	21.6329113924051	29.8670886075949	18	6.13291139240506
79	54.1835443037975	42	29.8164556962025	54.6835443037975	42.5	30.3164556962025	36.1835443037975	24	11.8164556962025
80	57.5	45	32.5	58	45.5	33	43.5	31	18.5
